# Supplementary material for: Precision and Accuracy of Field Versus Laboratory Bioassay Insecticide Efficacy for the Control of Immature Bemisia tabaci
Source: Insects. 2023 Jul 18;14(7):645. doi: 10.3390/insects14070645 (PMC10380993; doi:10.3390/insects14070645)
Supplement: Supplementary file 1 [file insects-14-00645-s001.zip]

Archive with 1 entries (1 files):
- insects-2444339-supplementary.pdf
